# Supplementary material for: Lactic acid bacteria dominate urban Bokashi: a participatory, culture-independent pilot study of microbial diversity and functional potential in household-scale food waste fermentation
Source: FEMS Microbes. 2026 Apr 11;7:xtag018. doi: 10.1093/femsmc/xtag018 (PMC13134446; doi:10.1093/femsmc/xtag018)
Supplement: xtag018_Supplemental_Files [file xtag018_supplemental_files.zip]

Archive with 4 entries (4 files):
- Supplementary figures_updated.pptx
- Table S1.xlsx
- Table S2.xlsx
- Table S3.xlsx
